# Supplementary material for: Functional Characterization of a Root-Preferential and Stress-Inducible Promoter of Eca-miR482f in Eucalyptus camaldulensis
Source: Plants (Basel). 2025 Dec 25;15(1):67. doi: 10.3390/plants15010067 (PMC12787873; doi:10.3390/plants15010067)
Supplement: Supplementary file 1 [file plants-15-00067-s001.zip]

Archive with 1 entries (1 files):
- plants-4036031-supplementary.pdf
